# Supplementary material for: MPP1 Determines the Mobility of Flotillins and Controls the Confinement of Raft-Associated Molecules
Source: Cells. 2022 Jan 18;11(3):311. doi: 10.3390/cells11030311 (PMC8834348; doi:10.3390/cells11030311)
Supplement: Supplementary file 1 [file cells-11-00311-s001.zip]

Archive with 1 entries (1 files):
- cells-1523240-supplementary.pdf
